# Supplementary material for: Anchored Phylogenomics, Evolution and Systematics of Elateridae: Are All Bioluminescent Elateroidea Derived Click Beetles?
Source: Biology (Basel). 2021 May 21;10(6):451. doi: 10.3390/biology10060451 (PMC8224040; doi:10.3390/biology10060451)
Supplement: Supplementary file 1 [file biology-10-00451-s001.zip]

Archive with 4 entries (4 files):
- Douglas_Suppl_S1_Specimens.xlsx
- Douglas_Suppl_S2 Genomic Resources.xlsx
- Douglas_Suppl_S3_Pseudocode.pdf
- Douglas_Suppl_S4_Trees.pdf
