# Supplementary material for: Anchored Phylogenomics, Evolution and Systematics of Elateridae: Are All Bioluminescent Elateroidea Derived Click Beetles?
Source: Biology (Basel). 2021 May 21;10(6):451. doi: 10.3390/biology10060451 (PMC8224040; doi:10.3390/biology10060451)
Supplement: Supplementary file 1 [file biology-10-00451-s001.zip › Douglas_Suppl_S1_Specimens.xlsx]

## Sheet: Sheet1
Family	Subfamily	Tribe	Taxon	Country	Specimen number	Taxon code	Loci recovered	Accession
Artematopodidae Lacordaire, 1857	Artematopodinae Lacordaire, 1857	Tribe Macropogonini LeConte, 1861	Macropogon testaceipennis Motschulsky, 1859	USA	CNC1052907	ENT425	650	SAMN18636426
Buprestidae Leach, 1815	Polycestinae Lacordaire, 1857	Ptosimini Kerremans, 1903	Ptosima undecimmaculata (Herbst, 1784)		NA	NA	841	SRR2083717
Byrrhidae Latreille, 1804	Byrrhinae Latreille, 1804	Byrrhini Latreille, 1804	Byrrhus pilula (Lacordaire, 1835)		NA	NA	1046	SRR2083638
Byrrhidae Latreille, 1804	Byrrhinae Latreille, 1804	Na	Notolioon sp.		NA	NA	1027	SRR2083702
Cantharidae Imhoff, 1856 (1815)	Cantharinae Imhoff, 1856 (1815)	Cantharini Imhoff, 1856 (1815)	Rhagonycha fulva Scopoli, 1763 (TSP)		NA	NA	1086	SRR2083719
Cantharidae Imhoff, 1856 (1815)	Indetermined	Indetermined	Indetermined sp.	Turkey	CNC1052913	ENT431	700	SAMN18636432
Cerophytidae Latreille, 1834	Na	Na	Cerophytum elateroides (Latreille, 1804) (TSP)	Hungary	CNC1052910	ENT428	300	SAMN18636429
Dryopidae Billberg, 1820 (1817)	Na	Na	Dryops sp.		NA	NA	981	SRR2083659
Elateridae Leach, 1815	Agrypninae Candèze, 1857	Agrypnini Candèze, 1857	Agrypnus sp.	USA	CNC1052885	ENT403	1034	SAMN18636404
Elateridae Leach, 1815	Agrypninae Candèze, 1857	Agrypnini Candèze, 1857	Compsolacon crenicollis (Ménétriés, 1832) (TSP)	Albania	CNC1052916	ENT434	1072	SAMN18636434
Elateridae Leach, 1815	Agrypninae Candèze, 1857	Agrypnini Candèze, 1857	Elasmosomus sp.	Madagascar	CNC1052918	ENT436	859	SAMN18636436
Elateridae Leach, 1815	Agrypninae Candèze, 1857	Agrypnini Candèze, 1857	Lacon punctatus (Herbst, 1779) (TSP)	Turkey	CNC1052917	ENT435	1071	SAMN18636435
Elateridae Leach, 1815	Agrypninae Candèze, 1857	Drilini Blanchard, 1845	Drilus flavescens Olivier, 1790 (TSP)	Croatia	CNC1052920	ENT438	938	SAMN18636437
Elateridae Leach, 1815	Agrypninae Candèze, 1857	Drilini Blanchard, 1845	Drilus concolor Ahrens, 1812		NA	NA	1176	SRR2083658
Elateridae Leach, 1815	Agrypninae Candèze, 1857	Drilini Blanchard, 1845	Malacogaster sp.	Spain	CNC1052922	ENT440	990	SAMN18636439
Elateridae Leach, 1815	Agrypninae Candèze, 1857	Drilini Blanchard, 1845	Selasia sp.	Ethiopia	CNC1052921	ENT439	923	SAMN18636438
Elateridae Leach, 1815	Agrypninae Candèze, 1857	Hemirhipini Candèze, 1857	Chalcolepidius sp.	Fr. Guiana	CNC1052924	ENT442	1089	SAMN18636441
Elateridae Leach, 1815	Agrypninae Candèze, 1857	Hemirhipini Candèze, 1857	Cryptalaus sp.	Vietnam	CNC1052906	ENT424	951	SAMN18636425
Elateridae Leach, 1815	Agrypninae Candèze, 1857	Hemirhipini Candèze, 1857	Cryptalaus sp.	Nigeria	CNC1052923	ENT441	1048	SAMN18636440
Elateridae Leach, 1815	Agrypninae Candèze, 1857	Hemirhipini Candèze, 1857	Ludioctenus cyprius Baudi di Selve, 1871	Syria	CNC1052925	ENT443	1038	SAMN18636442
Elateridae Leach, 1815	Agrypninae Candèze, 1857	Oophorini Gistel, 1848	Aeoloderma sp. nr. crucifer (Rossi, 1790) (TSP)	Turkey	CNC1052926	ENT444	1046	SAMN18636443
Elateridae Leach, 1815	Agrypninae Candèze, 1857	Oophorini Gistel, 1848	Aeoloides sp.	Iran	CNC1052928	ENT446	1042	SAMN18636445
Elateridae Leach, 1815	Agrypninae Candèze, 1857	Oophorini Gistel, 1848	Aeolus mellillus (Say, 1834)	Canada	CNC1129588	ENT303	1114	SAMN18636401
Elateridae Leach, 1815	Agrypninae Candèze, 1857	Oophorini Gistel, 1848	Drasterius bimaculatus (Rossi, 1790) (TSP)	Hungary	CNC1052927	ENT445	1030	SAMN18636444
Elateridae Leach, 1815	Agrypninae Candèze, 1857	Oophorini Gistel, 1848	Monocrepidius sp.	USA	CNC1052904	ENT422	1072	SAMN18636423
Elateridae Leach, 1815	Agrypninae Candèze, 1857	Oophorini Gistel, 1848	Pachyderes sp.	Vietnam	CNC1052883	ENT401	1093	SAMN18636402
Elateridae Leach, 1815	Agrypninae Candèze, 1857	Pseudomelanactini Arnett, 1967	Lanelater sp.	Vietnam	CNC1052886	ENT404	1092	SAMN18636405
Elateridae Leach, 1815	Agrypninae Candèze, 1857	Pyrophorini Candèze, 1863	sp.	Fr. Guiana	CNC1052929	ENT447	1100	SAMN18636446
Elateridae Leach, 1815	Cardiophorinae Candèze, 1859	Na	Aptopus sp.	USA	CNC1052902	ENT420	742	SAMN18636421
Elateridae Leach, 1815	Cardiophorinae Candèze, 1859	Na	Cardiophorus discicollis (Herbst, 1806)	Slovakia	CNC1052892	ENT410	537	SAMN18636411
Elateridae Leach, 1815	Cardiophorinae Candèze, 1859	Na	Cardiophorus erichsoni (Buysson, 1901)	Hungary	CNC1052979	ENT497	680	SAMN18636489
Elateridae Leach, 1815	Cardiophorinae Candèze, 1859	Na	Esthesopus sp.	USA	CNC1052901	ENT419	643	SAMN18636420
Elateridae Leach, 1815	Cardiophorinae Candèze, 1859	Na	Horistonotus sp.	USA	CNC1052903	ENT421	787	SAMN18636422
Elateridae Leach, 1815	Cardiophorinae Candèze, 1859	Na	Paracardiophorus sp.	Canada	CNC1052897	ENT415	773	SAMN18636416
Elateridae Leach, 1815	Cebrioninae Latreille, 1802	Cebrionini Latreille, 1802	Cebrio sp.	Spain	CNC1052954	ENT472	1026	SAMN18636467
Elateridae Leach, 1815	Dendrometrinae Gistel, 1848	?	Hapatesus sp.	Australia	CNC1052893	ENT411	981	SAMN18636412
Elateridae Leach, 1815	Dendrometrinae Gistel, 1848	Dendrometrini Gistel, 1848	Athous vittatus (Fabricius, 1792) (TSP)	Czechia	CNC1052931	ENT449	1029	SAMN18636447
Elateridae Leach, 1815	Dendrometrinae Gistel, 1848	Dendrometrini Gistel, 1848	Denticollis linearis (Linnaeus, 1758)	Czechia	CNC1052934	ENT452	905	SAMN18636450
Elateridae Leach, 1815	Dendrometrinae Gistel, 1848	Dendrometrini Gistel, 1848	Gambrinus violaceus (P.W.J.Müller, 1821)	Hungary	CNC1052932	ENT450	1000	SAMN18636448
Elateridae Leach, 1815	Dendrometrinae Gistel, 1848	Dendrometrini Gistel, 1848	Hemicrepidius niger (Linnaeus, 1758)	Czechia	CNC1052935	ENT453	1049	SAMN18636451
Elateridae Leach, 1815	Dendrometrinae Gistel, 1848	Dendrometrini Gistel, 1848	Limonius sp.	USA	CNC1052889	ENT407	966	SAMN18636408
Elateridae Leach, 1815	Dendrometrinae Gistel, 1848	Dendrometrini Gistel, 1848	Pheletes aeneoniger (De Geer, 1774) (TSP)	Czechia	CNC1052933	ENT451	1018	SAMN18636449
Elateridae Leach, 1815	Dendrometrinae Gistel, 1848	Dimini Candèze, 1863	Dima elateroides Charpentier, 1825 (TSP)	Croatia	CNC1052936	ENT454	928	SAMN18636452
Elateridae Leach, 1815	Dendrometrinae Gistel, 1848	Dimini Candèze, 1863	Penia sp.	Vietnam	CNC1052937	ENT455	905	SAMN18636453
Elateridae Leach, 1815	Dendrometrinae Gistel, 1848	Dimini Candèze, 1863	Platiana sp.	Philippines	CNC1052938	ENT456	933	SAMN18636454
Elateridae Leach, 1815	Dendrometrinae Gistel, 1848	Hypnoidini Schwarz, 1906 (1860)	Hypnoidus sp.	USA	CNC1052887	ENT405	989	SAMN18636406
Elateridae Leach, 1815	Dendrometrinae Gistel, 1848	Hypnoidini Schwarz, 1906 (1860)	Tropihypnus sp.	Vietnam	CNC1052905	ENT423	1013	SAMN18636424
Elateridae Leach, 1815	Dendrometrinae Gistel, 1848	Oxynopterini Candèze, 1857	Oxynopterus sp.	Congo	CNC1052940	ENT458	1031	SAMN18636455
Elateridae Leach, 1815	Dendrometrinae Gistel, 1848	Prosternini Gistel, 1856	Anostirus castaneus (Linnaeus, 1758) (TSP)	Czechia	CNC1052942	ENT460	1047	SAMN18636456
Elateridae Leach, 1815	Dendrometrinae Gistel, 1848	Prosternini Gistel, 1856	Ctenicera pectinicornis (Linnaeus, 1758) (TSP)	Czechia	CNC1052943	ENT461	907	SAMN18636457
Elateridae Leach, 1815	Dendrometrinae Gistel, 1848	Prosternini Gistel, 1856	Prosternon sp.	USA	CNC1052888	ENT406	1000	SAMN18636407
Elateridae Leach, 1815	Dendrometrinae Gistel, 1848	Prosternini Gistel, 1856	Pseudanostirus globicollis (Germar, 1843) (TSP)	Czechia	CNC1052944	ENT462	1009	SAMN18636458
Elateridae Leach, 1815	Dendrometrinae Gistel, 1848	Prosternini Gistel, 1856	Selatosomus aeneus (Linnaeus, 1758) (TSP)	France	CNC1052945	ENT463	1114	SAMN18636459
Elateridae Leach, 1815	Dendrometrinae Gistel, 1848	Selatosomini Schimmel, Tarnawski, Han & Platia, 2015	Selatosomus destructor (W.J. Brown, 1935)	Canada	CNC1129587	ENT302	1011	SAMN18636400
Elateridae Leach, 1815	Dendrometrinae Gistel, 1848	Semiotini Jakobson, 1913	Semiotus sp.	Fr. Guiana	CNC1052946	ENT464	971	SAMN18636460
Elateridae Leach, 1815	Elaterinae Leach, 1815	Agriotini Laporte, 1840	Agriotes lineatus (Linnaeus, 1767)	Canada	CNC1129586	ENT701	894	SAMN18636492
Elateridae Leach, 1815	Elaterinae Leach, 1815	Agriotini Laporte, 1840	Agriotes sputator (TSP) (Linnaeus 1758)	Romania	CNC1052947	ENT465	896	SAMN18636461
Elateridae Leach, 1815	Elaterinae Leach, 1815	Agriotini Laporte, 1840	Dalopius marginatus (Linnaeus, 1758) (TSP)	Czechia	CNC1052948	ENT466	987	SAMN18636462
Elateridae Leach, 1815	Elaterinae Leach, 1815	Agriotini Laporte, 1840	Ectinus aterrimus (Linnaeus, 1760) (TSP)	Czechia	CNC1052949	ENT467	1002	SAMN18636463
Elateridae Leach, 1815	Elaterinae Leach, 1815	Ampedini Gistel, 1848	Brachygonus megerlei (Lacordaire, 1835) (TSP)	Hungary	CNC1052951	ENT469	1050	SAMN18636465
Elateridae Leach, 1815	Elaterinae Leach, 1815	Ampedini Gistel, 1848	Haterumelater fulvago (Marseul, 1868)	Cyprus	CNC1052952	ENT470	1019	SAMN18636466
Elateridae Leach, 1815	Elaterinae Leach, 1815	Ampedini Gistel, 1848	Ischnodes sanguinicollis (Panzer, 1793) (TSP)	Hungary	CNC1052950	ENT468	1088	SAMN18636464
Elateridae Leach, 1815	Elaterinae Leach, 1815	Dicrepidiini Thomson, 1858	Dioxypterus sp.	Solomon Islands	CNC1052894	ENT412	1035	SAMN18636413
Elateridae Leach, 1815	Elaterinae Leach, 1815	Dicrepidiini Thomson, 1858	Propsephus sp.	Ethiopia	CNC1052955	ENT473	995	SAMN18636468
Elateridae Leach, 1815	Elaterinae Leach, 1815	Elaterini Leach, 1815	Diplostethus sp.	USA	CNC1052900	ENT418	1026	SAMN18636419
Elateridae Leach, 1815	Elaterinae Leach, 1815	Elaterini Leach, 1815	Elater abruptus Say, 1825	Canada	CNC1052895	ENT413	1092	SAMN18636414
Elateridae Leach, 1815	Elaterinae Leach, 1815	Elaterini Leach, 1815	Pittonotus theseus (Germar, 1817) (TSP)	Greece	CNC1052956	ENT474	1061	SAMN18636469
Elateridae Leach, 1815	Elaterinae Leach, 1815	Elaterini Leach, 1815	Sericus brunneus (Linnaeus, 1758) (TSP)	Czechia	CNC1052957	ENT475	1015	SAMN18636470
Elateridae Leach, 1815	Elaterinae Leach, 1815	Megapenthini Gurjeva, 1973	Megapenthes tartareus (LeConte, 1859)	Canada	CNC1052899	ENT417	1004	SAMN18636418
Elateridae Leach, 1815	Elaterinae Leach, 1815	Megapenthini Gurjeva, 1973	Procraerus tibialis (Lacordaire, 1835) (TSP)	Hungary	CNC1052958	ENT476	1044	SAMN18636471
Elateridae Leach, 1815	Elaterinae Leach, 1815	Melanotini Candèze, 1859 (1848)	Melanotus sp.	USA	CNC1052884	ENT402	829	SAMN18636403
Elateridae Leach, 1815	Elaterinae Leach, 1815	Melanotini Candèze, 1859 (1848)	Melanotus villosus (Geoffroy, 1785) (TSP)		NA	NA	1395	SRR2083691
Elateridae Leach, 1815	Elaterinae Leach, 1815	Physorhinini Candèze, 1859	Podeonius acuticornis (Germar, 1823) (TSP)	Hungary	CNC1052960	ENT478	1041	SAMN18636472
Elateridae Leach, 1815	Elaterinae Leach, 1815	Physorhinini Candèze, 1859	Porthmidius austriacus (Schrank, 1781) (TSP)	Hungary	CNC1052961	ENT479	1019	SAMN18636473
Elateridae Leach, 1815	Elaterinae Leach, 1815	Pomachiliini Candèze, 1859	Idolus picipennis (Bach, 1852) (TSP)	France	CNC1052962	ENT480	960	SAMN18636474
Elateridae Leach, 1815	Elaterinae Leach, 1815	Synaptini Gistel, 1856	Adrastus sp.	Turkey	CNC1052964	ENT482	926	SAMN18636476
Elateridae Leach, 1815	Elaterinae Leach, 1815	Synaptini Gistel, 1856	Synaptus filiformis (Fabricius, 1781) (TSP)	Slovakia	CNC1052963	ENT481	968	SAMN18636475
Elateridae Leach, 1815	Elaterinae Leach, 1815	Tribe Ampedini Gistel, 1848	Ampedus sp.	Canada	CNC1052896	ENT414	1018	SAMN18636415
Elateridae Leach, 1815	Eudicronychinae Girard, 1971	Na	Anisomerus sp.	Zimbabwe	CNC1052966	ENT484	1061	SAMN18636478
Elateridae Leach, 1815	Eudicronychinae Girard, 1971	Na	Eudicronychus sp.	Ethiopia	CNC1052965	ENT483	1027	SAMN18636477
Elateridae Leach, 1815	Hemiopinae Fleutiaux, 1941	Na	Hemiops sp.	Sulawesi	CNC1052967	ENT485	903	SAMN18636479
Elateridae Leach, 1815	Lissominae Laporte, 1835	Lissomini Laporte, 1835	Drapetes mordelloides (Host, 1789) (TSP)	Hungary	CNC1052969	ENT487	931	SAMN18636481
Elateridae Leach, 1815	Lissominae Laporte, 1835	Lissomini Laporte, 1835	Lissomus sp.	Trinidad	CNC1052968	ENT486	590	SAMN18636480
Elateridae Leach, 1815	Negastriinae Nakane And Kishii, 1956	NEGASTRIINI Nakane And Kishii, 1956	Negastrius sp.	USA	CNC1052890	ENT408	833	SAMN18636409
Elateridae Leach, 1815	Negastriinae Nakane And Kishii, 1956	NEGASTRIINI Nakane And Kishii, 1956	Paradonus sp.	Canada	CNC1052898	ENT416	819	SAMN18636417
Elateridae Leach, 1815	Negastriinae Nakane And Kishii, 1956	NEGASTRIINI Nakane And Kishii, 1956	Zorochros dermestoides (Herbst, 1806) (TSP)	Czechia	CNC1052971	ENT489	690	SAMN18636483
Elateridae Leach, 1815	Negastriinae Nakane And Kishii, 1956	QUASIMUSINI Schimmel And Tarnawski, 2009	Quasimus minutissimus (Germar, 1823) (TSP)	Hungary	CNC1052970	ENT488	613	SAMN18636482
Elateridae Leach, 1815	Oestodinae Hyslop, 1917	Na	Oestodes tenuicollis (Randall, 1838) (TSP)	Canada	CNC1052891	ENT409	1047	SAMN18636410
Elateridae Leach, 1815	Omalisinae Lacordaire, 1857	Na	Omalisus fontisbellaquei Geoffroy, 1785 (TSP)	Czechia	CNC1052972	ENT490	851	SAMN18636484
Elateridae Leach, 1815	Pityobiinae Hyslop, 1917	Na	Pityobius anguinus LeConte, 1853 (TSP)	Canada	CNC1052974	ENT492	958	SAMN18636485
Elateridae Leach, 1815	Pityobiinae Hyslop, 1917	Na	Tibionema abdominalis Guerin-Meneville, 1838 (TSP)	Chile	CNC1053039	ENT499	885	SAMN18636491
Elateridae Leach, 1815	Plastocerinae Crowson, 1972	NA	Plastocerus angulosus Germar, 1844 (TSP)	Greece	CNC1052975	ENT493	1071	SAMN18636486
Elateridae Leach, 1815	Tetralobinae Laporte, 1840	Tetralobini Laporte, 1840	Piezophyllus sp.	Congo	CNC1052976	ENT494	846	SAMN18636487
Elateridae Leach, 1815	Tetralobinae Laporte, 1840	Tetralobini Laporte, 1840	Tetralobus sp.	Congo	CNC1052977	ENT495	755	SAMN18636488
Eucnemidae Eschscholtz, 1829	Indetermined	Indetermined	Indetermined sp.	USA	CNC1052908	ENT426	508	SAMN18636427
Heteroceridae Macleay, 1825	Heterocerinae Macleay, 1825	Heterocerini Macleay, 1825	Heterocerus fenestratus (Thunberg, 1784)		NA	NA	635	SRR2083670
Lampyridae Rafinesque, 1815	Indetermined	Indetermined	Indetermined sp.	France	CNC1052914	ENT432	729	SAMN18636433
Lampyridae Rafinesque, 1815	Lampyrinae Rafinesque, 1815	Lamprohizini Kazantsev, 2010	Lamprohiza splendidula (Linnaeus, 1767)		NA	NA	1204	SRR2083681
Lycidae Laporte, 1836	Indetermined	Indetermined	Indetermined sp.	Vietnam	CNC1053038	ENT498	576	SAMN18636490
Lycidae Laporte, 1836	Indetermined	Indetermined	Porrostoma sp.		NA	NA	965	SRR2083715
Phengodidae LeConte, 1861	Phengodinae LeConte, 1861	NA	Zarhipis integripennis (LeConte 1874)	USA	CNC1052911	ENT429	753	SAMN18636430
Rhagophthalmidae Olivier, 1907	Na	Na	Falsophrixothrix sp.	Borneo	CNC1052912	ENT430	689	SAMN18636431
Throscidae Laporte, 1840	Na	Na	Aulonothroscus sp.	USA	CNC1052909	ENT427	337	SAMN18636428
Throscidae Laporte, 1840	Na	Na	Trixagus carinifrons (Bonvouloir, 1859)		NA	NA	588	SRR2083733
