# Supplementary material for: Anchored Phylogenomics, Evolution and Systematics of Elateridae: Are All Bioluminescent Elateroidea Derived Click Beetles?
Source: Biology (Basel). 2021 May 21;10(6):451. doi: 10.3390/biology10060451 (PMC8224040; doi:10.3390/biology10060451)
Supplement: Supplementary file 1 [file biology-10-00451-s001.zip › Douglas_Suppl_S2 Genomic Resources.xlsx]

## Sheet: Sheet1
	Genomic resources
Order	Superfamily	Family	Subfamily	Tribe	Species	Country	Dataset	Genome version	Repository	Link	Institution	Where from (temp)		Counter, temp
Coleoptera	Cucujoidea	Nitidulidae	Nitidulinae	Nitidulini	Aethina tumida	? = USA	? = Reference Genome, Duplicate line?	1	? = SAMN06036204	?		Gene Set Elat only		15
Coleoptera	Cucujoidea	Nitidulidae	Nitidulinae	Nitidulini	Aethina tumida	USA	Whole Genome Shotgun (WGS)	1	SAMN06036204	GCF_001937115.1	Small Hive Beetle Consortium	Arbor Bait Design Elat		65
Coleoptera	Buprestoidea	Buprestidae	Agrilinae	n/a	Agrilus planipennis	n/a	Reference Genome, Duplicate line?	1	i5K ftp server	https://i5k.nal.usda.gov/content/data-downloads	n/a	Gene Set Elat only		4
Coleoptera	Buprestoidea	Buprestidae	Agrilinae	n/a	Agrilus planipennis	USA	Whole Genome Shotgun (WGS)	2	SAMN02439909	GCF_000699045.2	The BCM-HGSC i5K pilot project	Arbor Bait Design Elat		60
Coleoptera	Staphylinoidea	Staphylinidae	Aleocharinae	Aleocharini	Aleochara bilineata	France	Whole Genome Shotgun (WGS)	1	SAMN06611084	GCA_003054995.1	VU University Amsterdam	Arbor Bait Design Elat		58
Coleoptera	Chrysomeloidea	Cerambycidae	Lamiinae	Lamiini	Anoplophora glabripennis	n/a	Reference Genome	BCM_version_0.5.3	i5K ftp server	https://i5k.nal.usda.gov/content/data-downloads	n/a	Gene Set Elat only		8
Coleoptera	Chrysomeloidea	Cerambycidae	Lamiinae	Lamiini	Anoplophora glabripennis	USA	Whole Genome Shotgun (WGS), Duplicate line?	2	SAMN02222868	GCF_000390285.2	The i5k Initiative	Arbor Bait Design Elat		61
Coleoptera	Tenebrionoidea	Tenebrionidae	Pimeliinae	Cryptoglossini	Asbolus verrucosus	USA	Whole Genome Shotgun (WGS)	1	SAMN06045821	GCA_004193795.1	Wright State University	Arbor Bait Design Elat		50
Coleoptera	Cucujoidea	Coccinellidae	Coccinellinae	n/a	Coccinella septempunctata	Japan	Whole Genome Shotgun (WGS)	1	SAMD00119387	GCA_003568925.1	National Institute for Basic Biology	Arbor Bait Design Elat		56
Coleoptera	Curculionoidea	Curculionidae	Scolytinae	Hylesinini	Dendroctonus ponderosae	n/a	Reference Genome, Duplicate line?	DendPond_male_1.0	Ensembl Metazoa	http://metazoa.ensembl.org/Dendroctonus_ponderosae/Info/Index	n/a	Gene Set Elat only		7
Coleoptera	Curculionoidea	Curculionidae	Scolytinae	Hylesinini	Dendroctonus ponderosae	Canada	Whole Genome Shotgun (WGS)	1	SAMN01121785	GCF_000355655.1	The Tria Project: Mountain Pine Beetle System Genomics	Arbor Bait Design Elat		68
Coleoptera	Curculionoidea	Curculionidae	Scolytinae	Hylesinini	Dendroctonus ponderosae	Canada	Whole Genome Shotgun (WGS)	2	SAMN01121786	GCA_000346045.2	BC Cancer Agency, Canada's Michael Smith Genome Sciences Centre	Arbor Bait Design Elat		72
Coleoptera	Chrysomeloidea	Chrysomelidae	Galerucinae	Luperini	Diabrotica virgifera	USA	Whole Genome Shotgun (WGS)	1	SAMN08631342	GCF_003013835.1	University of Illinois at Urbana-Champaign	Arbor Bait Design Elat		52
Coleoptera	Elateroidea	Elateridae	Agrypninae	Drilini	Drilus concolor	Germany	Transcriptome		I246	SAMN03799562	1KITE [is this Australian National Insect Collection CSIRO?]	Orthograph Elateroids		18
Coleoptera	Cucujoidea	Coccinellidae	Coccinellinae	n/a	Harmonia axyridis	Japan	Whole Genome Shotgun (WGS)	1	SAMD00119386	GCA_003865315.1	National Institute for Basic Biology	Arbor Bait Design Elat		53
Coleoptera	Cucujoidea	Coccinellidae	Coccinellinae	n/a	Harmonia axyridis	Japan	Whole Genome Shotgun (WGS)	1	SAMD00119384	GCA_003865295.1	National Institute for Basic Biology	Arbor Bait Design Elat		54
Coleoptera	Cucujoidea	Coccinellidae	Coccinellinae	n/a	Harmonia axyridis	Japan	Whole Genome Shotgun (WGS)	1	SAMD00119385	GCA_003865275.1	National Institute for Basic Biology	Arbor Bait Design Elat		55
Coleoptera	Cucujoidea	Coccinellidae	Coccinellinae	n/a	Harmonia axyridis	Japan	Whole Genome Shotgun (WGS)	1	SAMD00020366	GCA_003402655.1	Nagoya University	Arbor Bait Design Elat		57
Coleoptera	Curculionoidea	Curculionidae	Scolytinae	Scolytini	Hypothenemus hampei	Colony in USA	Whole Genome Shotgun (WGS)	1	SAMN03448479	GCA_001012855.1	NYU School of Medicine	Arbor Bait Design Elat		71
Coleoptera	Chrysomeloidea	Chrysomelidae	Chrysomelinae	Chrysomelini	Leptinotarsa decemlineata	n/a	Reference Genome, Duplicate line?	BCM_version_0.5.3	i5K ftp server	https://i5k.nal.usda.gov/content/data-downloads	n/a	Gene Set Elat only		9
Coleoptera	Chrysomeloidea	Chrysomelidae	Chrysomelinae	Chrysomelini	Leptinotarsa decemlineata	USA	Whole Genome Shotgun (WGS)	1	SAMN02376991	GCF_000500325.1	The i5k Initiative	Arbor Bait Design Elat		62
Coleoptera	Elateroidea	Elateridae	Elaterinae	Ampedini	Melanotus cribricollis	China	Transcriptome	1	SAMN08005343 (NCBI)	SRR6286833 (NCBI)	Institute of Subtropical Forestry, Chinese academy of forestry	Orthograph Elateroids		23
Coleoptera	Elateroidea	Elateridae	Elaterinae	Ampedini	Melanotus villosus	Germany	Transcriptome	1	I189	SAMN03799595	1KITE [is this Australian National Insect Collection CSIRO?]	Orthograph Elateroids		17
Coleoptera	Elateroidea	Elateridae	Agrypninae	Oophorini	Monocrepidius sp.	Brazil	Transcriptome	1	SAMN09404995 (NCBI)	SRR7300149 (NCBI)	Universidade Federal de São Carlos	Orthograph Elateroids		22
Coleoptera	Staphylinoidea	Silphidae	Nicrophorinae	Nicrophorini	Nicrophorus vespilloides*	USA	Whole Genome Shotgun (WGS), and Reference genome	1	SAMN03733533	GCF_001412225.1	University of Georgia	Gene Set Elat only		69
Coleoptera	Scarabaeoidea	Scarabaeidae	Scarabaeinae	Onthophagini	Onthophagus taurus	USA	Whole Genome Shotgun (WGS), and Reference genome	1	SAMN02628949	GCF_000648695.1	The i5k Initiative	Arbor Bait Design Elat		63
Coleoptera	Scarabaeoidea	Scarabaeidae	Dynastinae	Oryctini	Oryctes borbonicus	Reunion	Whole Genome Shotgun (WGS), and Reference genome	1	SAMN04005096	GCA_001443705.1	Max Planck Institute for Developmental Biology	Arbor Bait Design Elat		67
Coleoptera	Cucujoidea	Silvanidae	Silvaninae	n/a	Oryzaephilus surinamensis	n/a	Whole Genome Shotgun (WGS)	1	SAMN06433610	GCA_004796505.1	College of Life Sciences, Wuhan University	Arbor Bait Design Elat		48
Coleoptera	Elateroidea	Lampyridae	Lampyrinae	Lucidotini	Photinus pyralis	USA	Transcriptome	1	SAMN08130332 (NCBI)	SRR6345452 (NCBI)	Whitehead Institute	Orthograph Elateroids		24
Coleoptera	Elateroidea	Phengodidae	Phengodinae	Mastinocerini	Phrixothrix hirtus, but really Chauliognathus opacus?	Brazil	Transcriptome	1	SAMN05894729 (NCBI)	SRR4413771 (NCBI)	Universidade Federal de São Carlos	Orthograph Elateroids		19
Coleoptera	Caraboidea	Carabidae	Trechinae	Pogonini	Pogonus chalceus	France	Whole Genome Shotgun (WGS)	1	SAMN06826929	GCA_002278615.1	Cambridge University	Arbor Bait Design Elat		64
Coleoptera	Scarabaeoidea	Scarabaeidae	Rutelini	Anomalini	Popillia japonica	Canada	Whole Genome Shotgun (WGS)	1	SAMN10734816	GCA_004785975.1	Canada's Genomic Enterprise	Arbor Bait Design Elat		49
Coleoptera	n/a	Cupedidae	n/a	n/a	Priacma serrata	USA	Whole Genome Shotgun (WGS)	1	SAMN02953805	GCA_000281835.1	University of Memphis	Arbor Bait Design Elat		70
Coleoptera	Scarabaeoidea	Scarabaeidae	Cetoniinae	Cetoniini	Protaetia brevitarsis	China	Whole Genome Shotgun (WGS)	1	SAMN09478267	GCA_004143645.1	Institute of Plant Protection, Chinese Academy of Agricultural Sciences	Arbor Bait Design Elat		51
Coleoptera	Elateroidea	Elateridae	Agrypninae	Pyrophorini	Pyrearinus fragilis	Brazil	Transcriptome	1	SAMN09404993 (NCBI)	SRR7300147 (NCBI)	Universidade Federal de São Carlos	Orthograph Elateroids		20
Coleoptera	Elateroidea	Elateridae	Agrypninae	Pyrophorini	Pyrearinus fragilis	Brazil	Transcriptome	1	SAMN09404994 (NCBI)	SRR7300148 (NCBI)	Universidade Federal de São Carlos	Orthograph Elateroids		21
Coleoptera	Curculionoidea	Curculionidae	Dryophthorinae	Rhynchophorini	Sitophilus oryzae	France	Whole Genome Shotgun (WGS)	1	SAMN08382431	GCA_002938485.1	BF2I	Arbor Bait Design Elat		59
Coleoptera	Tenebrionoidea	Tenebrionidae	Triboliini	-	Tribolium castaneum	n/a	Reference Genome, Duplicate line?	Tcas 5.2	iBeetle Base	http://ibeetle-base.uni-goettingen.de/help/resources	n/a	Gene Set Elat only		5
Coleoptera	Tenebrionoidea	Tenebrionidae	Triboliini	-	Tribolium castaneum	USA	Whole Genome Shotgun (WGS)	3	SAMN02953634	GCF_000002335.3	Kansas State University	Arbor Bait Design Elat		66

## Sheet: Note
Hi Jackson, I am not always sure which genomes you used in the initial step of the bait design. Could you check whether the highlights are duplicates? Also, it looks like our Phixothrix genome is really a Chauliognathus (family Cantharidae, also superfamily Elateroidea).
A
Adam, is 1Kite the same as CSIRO here?
